# Supplementary material for: Fatty acid profiles of great tit (Parus major) eggs differ between urban and rural habitats, but not between coniferous and deciduous forests
Source: Naturwissenschaften. 2016 Jun 14;103:55. doi: 10.1007/s00114-016-1381-0 (PMC4908168; doi:10.1007/s00114-016-1381-0)
Supplement: Supplementary file 2 — (XLSX 47 kb) [file 114_2016_1381_MOESM2_ESM.xlsx]

## Sheet: temp
Daily average temperatures from the Swedish and British habitats, from one week before sampling until the end of sampling
Data for Sweden from Freiholtz (2013): http://www.temperatur.nu
Data for the UK from Radcliffe Meterological Station: http://www.geog.ox.ac.uk/research/climate/rms/
Empty cells = missing data
SWEDEN							UK
	Rural weather station (Sjöbo/Björka)			Urban weather station (Malmö central)				Radcliffe Meterological Station
	Date	Temperature (∘C)		Date	Temperature (∘C)			Date	Temperature (∘C)
Pre-sampling period	2014-05-06	9.6		2014-05-06	11.5		Pre-sampling period	2010-04-06	12.4
	2014-05-07	10.2		2014-05-07	11.9			2010-04-07	11.55
	2014-05-08	10.1		2014-05-08	12.2			2010-04-08	10.4
	2014-05-09	11.2		2014-05-09	11.9			2010-04-09	11
	2014-05-10	11		2014-05-10	12.2			2010-04-10	11.9
	2014-05-11	11.1		2014-05-11	12			2010-04-11	9.65
	2014-05-12	11.1		2014-05-12	10.2			2010-04-12	9.95
Start of egg sampling	2014-05-13	10.3		2014-05-13	10.9		Start of egg sampling	2010-04-13	10.15
	2014-05-14	10		2014-05-14	10.8			2010-04-14	9.35
	2014-05-15	11.1		2014-05-15	8.5			2010-04-15	9.5
	2014-05-16	11		2014-05-16	12.2			2010-04-16	8.7
	2014-05-17	14.5		2014-05-17	13.9			2010-04-17	10.95
	2014-05-18	10.9		2014-05-18				2010-04-18	9.55
	2014-05-19	12.7		2014-05-19	12.9			2010-04-19	11
	2014-05-20	15.4		2014-05-20	14.8			2010-04-20	9.05
	2014-05-21	16.8		2014-05-21	19.4			2010-04-21	7.15
	2014-05-22	20		2014-05-22	21.9			2010-04-22	7.7
	2014-05-23	20.7		2014-05-23	21.2			2010-04-23	9.7
	2014-05-24	13.8		2014-05-24	14.7			2010-04-24	11.75
	2014-05-25	16.6		2014-05-25	18.6			2010-04-25	11
End of egg sampling	2014-05-26	16		2014-05-26	16.6			2010-04-26	13.55
								2010-04-27	13.05
							End of egg sampling	2010-04-28	13.55
